# Supplementary material for: Nanopore sequencing from formalin-fixed paraffin-embedded specimens for copy-number profiling and methylation-based CNS tumor classification
Source: Acta Neuropathol. 2024 Apr 20;147(1):74. doi: 10.1007/s00401-024-02731-z (PMC11032293; doi:10.1007/s00401-024-02731-z)
Supplement: Supplementary file 1 — Supplementary file1 (XLSX 70 kb) [file 401_2024_2731_MOESM1_ESM.xlsx]

## Sheet: Supplementary Table 1
Case	Age [years]	Sex	Center	Diagnosis	short_name	EPIC	Focal CNVs	Calibrated Score	Storage duration [months]	DIN	Total Reads	Total bases [Mb]	N50 [aligned]	CpGs Sturgeon	Sturgeon Classification	Sturgeon Score	Correct Classificaiton [Sturgeon]	CpGs nanoDx	NanoDx Classification	nanoDx Score	Correct Classification [nanoDx]
#4	78	male	A	glioblastoma, IDH-wildtype	GBM	GBM RTK 2	PDGFRA, EGFR and CDK6 amplification	1	1	7.6	146377	148.71	970.3	14099	GBM - RTK II	0.8	yes	7031	GBM RTK II	0.18	yes
#25	17	male	B	ependymoma, posterior fossa B	EP-PFB	EPN PF-B	none	0.99	7	7.6	62560	77.02	716.1	3676	EPN - PF B	0.976	yes	906	EPN PF-B	0.85	yes
#5	43	female	A	glioblastoma, IDH-wildtype	GBM	GBM RTK 1	none	1	2	7.5	156026	88.49	974.2	15365	GBM - RTK I	0.882	yes	7512	GBM RTK II	0.1	no
#8	81	male	A	glioblastoma, IDH-wildtype	GBM	GBM RTK 1	MDM4 and PDGFRA amplification, CDKN2A/B homozygous deletion	1	2	7.4	113367	112.4	915.6	9959	GBM - RTK I	0.958	yes	4515	GBM RTK I	0.2	yes
#12	62	male	A	oligodendroglioma, IDH-mutant and 1p/19q-codeleted	OL	O IDH	none	1	4	7.4	222160	159.2	629.7	13954	O IDH - O IDH	0.884	yes	1749	O IDH	0.28	yes
#18	14	female	B	ependymoma, posterior fossa A	EP-PFA	EPN PF-A	none	0.98	10	7.3	194770	168.49	745.3	13752	EPN - PF A	0.994	yes	712	EPN PF-A	0.13	yes
#11	34	male	A	oligodendroglioma, IDH-mutant and 1p/19q-codeleted	OL	O IDH	none	1	4	7.2	304710	194.93	551	15069	O IDH - O IDH	0.993	yes	6000	O IDH	0.36	yes
#14	55	female	A	oligodendroglioma, IDH-mutant and 1p/19q-codeleted	OL	O IDH	none	0.99	3	7.2	373870	355.02	817.3	28886	O IDH - O IDH	0.994	yes	14523	O IDH	0.35	yes
#1	61	male	A	glioblastoma, IDH-wildtype	GBM	GBM RTK 2	EGFR amplification, CDKN2A/B homozygous deletion	0.99	27	7.1	201620	193.04	877.2	13647	GBM - RTK II	0.879	yes	5105	GBM RTK II	0.16	yes
#15	72	female	A	meningioma	MNG	MNG	none	0.99	11	7.1	195780	212.11	931	17386	MNG - MNG	0.998	yes	7822	MNG	0.33	yes
#31	13	male	B	medulloblastoma, SHH	MB-SHH	MB SHH	none	0.99	1	7.1	78370	95.55	362.1	2190	MB SHH - CHL AD INF	0.981	yes	356	MB SHH A	0.71	yes
#13	33	male	A	oligodendroglioma, IDH-mutant and 1p/19q-codeleted	OL	O IDH	none	1	4	7	148490	154.77	751.8	9693	O IDH - O IDH	0.994	yes	3985	O IDH	0.2	yes
#37	28	female	C	pilocytic astrocytoma	PA	PA, hemispheric	none	0.97	5	7	169720	251.17	812.4	12155	LGG - PA/GG ST	0.625	yes	3586	GBM Mes	0.06	no
#6	57	female	A	glioblastoma, IDH-wildtype	GBM	GBM MES	MDM4 amplification	1	2	6.8	219723	180.88	787.4	18449	GBM - MES	0.963	yes	9479	GBM RTK II	0.07	no
#9	58	female	A	oligodendroglioma, IDH-mutant and 1p/19q-codeleted	OL	O IDH	none	0.99	6	6.6	243240	219.03	809.7	15196	O IDH - O IDH	0.989	yes	3312	O IDH	0.71	yes
#39	31	male	C	pilocytic astrocytoma	PA	PA, infratentorial	none	0.99	7	6.6	100011	140.72	953.6	8310	CONTR - REACT	0.775	no	1385	melanotic schwannoma	0.04	no
#10	40	female	A	oligodendroglioma, IDH-mutant and 1p/19q-codeleted	OL	O IDH	none	1	6	6.4	156470	199.22	887.1	12335	O IDH - O IDH	0.967	yes	4912	O IDH	0.31	yes
#34	9	male	B	medulloblastoma, WNT	MB-WNT	MB WNT	none	0.99	5	6.4	680280	672.18	439.1	21069	MB WNT - WNT	0.999	yes	5105	MB WNT	0.3	yes
#3	53	male	A	glioblastoma, IDH-wildtype	GBM	GBM MES	none	0.96	3	6.3	291860	218.26	681.9	17158	GBM - MES	0.921	yes	7498	GBM Mes	0.05	yes
#23	10	male	B	ependymoma, posterior fossa B	EP-PFB	EPN PF-B	none	0.99	16	6.3	116700	116.7	530.3	4901	EPN - PF B	0.993	yes	1389	EPN PF-B	0.75	yes
#2	67	female	A	glioblastoma, IDH-wildtype	GBM	GBM RTK 2	TERT and EGFR amplification	0.97	3	5.9	160250	120.36	500.5	8366	GBM - RTK II	0.77	yes	3061	GBM RTK II	0.11	yes
#19	5	male	B	ependymoma, posterior fossa A	EP-PFA	EPN PF-A	none	0.99	38	5.9	213900	234.76	443.7	4672	EPN - PF A	0.989	yes	1206	EPN PF-A	0.43	yes
#30	37	female	B	medulloblastoma, SHH	MB-SHH	MB SHH	none	0.99	51	5.9	85690	146.24	437.9	2065	MB SHH - CHL AD INF	0.992	yes	555	GBM NMyc	0.32	no
#20	2	male	B	ependymoma, posterior fossa A	EP-PFA	EPN PF-A	none	0.99	39	5.3	238077	372.88	432.7	4967	EPN - PF A	0.98	yes	981	subependymoma, PF	0.09	no
#17	6	male	B	ependymoma, posterior fossa A	EP-PFA	EPN PF-A	none	0.93	23	4.9	127640	211.17	465.3	3994	EPN - RELA	0.752	no	695	GBM NMyc	0.17	no
#7	82	male	A	glioblastoma, IDH-wildtype	GBM	GBM MES	MDM4 amplification, CDKN2A/B homozygous deletion	0.99	2	4.7	514303	304.05	568.1	36429	GBM - MES	0.943	yes	17139	GBM Mes	0.1	yes
#35	10	male	B	medulloblastoma, WNT	MB-WNT	MB WNT	none	0.99	49	4.7	99440	120.42	406.8	2677	MB WNT - WNT	0.965	yes	582	plexus tumor	0.08	no
#24	16	female	B	ependymoma, posterior fossa B	EP-PFB	EPN PF-B	none	0.99	15	4.5	202850	229.93	469.8	8099	EPN - PF B	0.989	yes	1605	EPN PF-B	0.31	yes
#22	13	male	B	ependymoma, posterior fossa B	EP-PFB	EPN PF-B	none	0.95	29	4.4	189410	130.7	380.5	5919	EPN - PF B	0.967	yes	747	EPN PF-B	0.53	yes
#21	2	female	B	ependymoma, posterior fossa A	EP-PFA	EPN PF-A	none	0.99	39	4.3	634980	490.3	465.4	24720	EPN - PF A	0.997	yes	4864	EPN PF-A	0.16	yes
#29	51	male	B	medulloblastoma, SHH	MB-SHH	MB SHH	none	0.99	60	4.3	88770	176.01	279.1	1675	MB SHH - CHL AD INF	0.979	yes	378	IDH glioma	0.1	no
#16	6	male	B	ependymoma, posterior fossa A	EP-PFA	EPN PF-A	none	0.99	26	4.1	139660	127.98	358.8	4538	EPN - PF A	0.945	yes	626	GBM NMyc	0.15	no
#32	5	male	B	medulloblastoma, SHH	MB-SHH	MB SHH	none	0.98	84	3.8	19700	85.37	300.1	228	MB SHH - CHL AD INF	0.532	yes	38	EPN PF-B	0.06	no
#38	42	male	C	pilocytic astrocytoma	PA	PA, hemispheric	none	0.96	8	3.7	233560	224.19	737.2	11606	PITUI SCO GCT - SCO GCT	0.613	no	2677	GBM RTK II	0.03	no
#33	9	female	B	medulloblastoma, WNT	MB-WNT	MB WNT	none	0.99	7	3.4	58680	58.24	419.7	1894	MB WNT - WNT	0.993	yes	263	MB WNT	0.91	yes
#26	27	male	B	ependymoma, posterior fossa B	EP-PFB	EPN PF-B	none	0.9	31	3.3	209490	218.88	344.7	5536	EPN - PF B	0.905	yes	1167	EPN PF-B	0.08	yes
#27	17	female	B	ependymoma, posterior fossa B	EP-PFB	EPN PF-B	none	0.6	32	3	679010	528.62	353.1	16365	EPN - PF B	0.998	yes	1999	EPN PF-B	0.64	yes
#28	28	male	B	medulloblastoma, SHH	MB-SHH	MB SHH	none	0.99	22	2.8	32740	49.52	282	476	MB SHH - CHL AD INF	0.817	yes	0	-	-	no
#40	7	male	C	pilocytic astrocytoma	PA	PA, infratentorial	none	0.99	7	2.6	38286	41.91	708.9	1749	LGG PA - PA	0.943	yes	671	EPN, RELA	0.07	no
#36	7	male	B	medulloblastoma, WNT	MB-WNT	MB WNT	none	0.99	70	2.5	71170	209.11	323.3	1477	MB WNT - WNT	0.978	yes	331	pilocytic astrocytoma	0.1	no

## Sheet: Supplementary Table 2
Case	Age [years]	Sex	Center	Diagnosis	Total bases [Mb]	CpGs Sturgeon	Sturgeon Classification	Sturgeon Score
#9	58	female	A	oligodendroglioma, IDH-mutant and 1p/19q-codeleted	13.96	918	Glioma IDH - O IDH - O IDH	0.855
#10	40	female	A	oligodendroglioma, IDH-mutant and 1p/19q-codeleted	32.64	1898	Glioma IDH - O IDH - O IDH	0.975
#11	34	male	A	oligodendroglioma, IDH-mutant and 1p/19q-codeleted	11.44	859	Glioma IDH - A IDH - A IDH	0.627
#12	62	male	A	oligodendroglioma, IDH-mutant and 1p/19q-codeleted	10.9	864	Glioma IDH - O IDH - O IDH	0.937
#13	33	male	A	oligodendroglioma, IDH-mutant and 1p/19q-codeleted	13.14	711	Glioma IDH - O IDH - O IDH	0.771
#14	55	female	A	oligodendroglioma, IDH-mutant and 1p/19q-codeleted	25.19	2183	Glioma IDH - O IDH - O IDH	0.939
